# Supplementary material for: Apolipoprotein B/A1 Ratio Improves Discrimination of Severe Atherosclerosis Beyond Conventional Lipid Markers in High-Risk Statin-Naive Patients
Source: J Clin Med. 2026 Jul 16;15(14):5598. doi: 10.3390/jcm15145598 (PMC13412671; doi:10.3390/jcm15145598)
Supplement: Supplementary file 1 [file jcm-15-05598-s001.zip]

Archive with 1 entries (1 files):
- jcm-4414931-supplementary.pdf
